# Supplementary material for: A selection criterion for patterns in reaction–diffusion systems
Source: Theor Biol Med Model. 2014 Jan 29;11:7. doi: 10.1186/1742-4682-11-7 (PMC3925790; doi:10.1186/1742-4682-11-7)
Supplement: Additional file 1 — Movies S1-S6. Supplementary movies of Gierer-Meinhardt with one morphogen (movies M1, M2 and M3) and two morphogens (movies M4, M5 and M6). [file 1742-4682-11-7-S1.zip]

Archive with 6 entries (6 files):
- Supp_movie_M3_MarquezLagoPadilla.avi
- Supp_movie_M4_MarquezLagoPadilla.avi
- Supp_movie_M5_MarquezLagoPadilla.avi
- Supp_movie_M1_MarquezLagoPadilla.avi
- Supp_movie_M2_MarquezLagoPadilla.avi
- Supp_movie_M6_MarquezLagoPadilla.avi
